# Supplementary material for: Mapping a leaf rust resistance gene LrOft in durum wheat Ofanto and its suppressor SuLrOft in common wheat
Source: Front Plant Sci. 2023 Apr 21;14:1108565. doi: 10.3389/fpls.2023.1108565 (PMC10161252; doi:10.3389/fpls.2023.1108565)
Supplement: Supplementary file 2 [file Table_1.xlsx]

## Sheet: Table S1
Table. S1 Primers used in mapping the LrOft and the SuLrOft locus.
Markers	Forward primer		Reverse primer		Location	Size (bp)
6B50L24	CTTGTCGCTCAGGAATGTTG		CGGCCATGTTCATTCTTGTT		694623789:694624043	254
6B50L25	ATACTAATACGAGGGGCACG		TGATCGCTTGTTGTGGGA		694707027:694707300	273
6B6847	GTAGGGAGGTAAGTGAGACT		CTGCTTTGGTGTTGCTATAC		683878428:683878581	153
6B6891	ATGGCTTGGACTATCTCTCT		AAATTTCAGCCCAGAAAAGC		689064448:689064897	449
6B6941	CGCATGTCTTCATCACTTTA		TATCTCCGTCTCCTAACCAA		694222577:694222808	231
2AS505	GTGCTACGACCACATCAGATA		GCAGTATAACACCATCCCTTTT		56062052:56062248	196
2AS50L6	TGGGTTGTCTTACAATGGTT		AAATCTGTAGCATGGAGGAA		70278810:70279039	229
2AS50L18	GCATGCACGTTAATATACGA		GATTTCTCGCTCATGTCAAT		70974022:70974230	208
2AS50L8	TATCGAGATGTGTGACTGGA		GTGTAGGATCCACGTCTGTT		70986764:70986962	198
2AS50L14	TGATTATATGGCATGACTGC		TTCGAGCTCCACATATCTTT		61288040:61288288	248
2AS50L20	TCAAGCAAGGGACGTATAAT		TAGAAAACGTCGAGGAAGAG		77267867:77268092	225
2AS50L12	GATTGGACGGTGTTAGGTTA		AAGATGAGGACTCAGAAGCA		78565688:78565881	193
2AS50L25	GCACTTTGAAAAGCTAAACC		CCCACAAGATAAACAACTCG		83194002:83194230	228
2AS50L26	CCCTCCTTATTCAACTTTCC		GTCAGATGAGAAAGGGTTCA		83638535:83638749	214
2AS50L28	CATGTGTACCGTCATTGAAC		CAATATTCGAAGAGGGCTAA		88119620:88119854	234
2AS50L41	GACGTGTGGAGGTTTGTATT		GTAGACCATTTAGCGACGAC		82122184:82122395	211
2AS50L42	GTACCCCGATGTCACACTAT		TTCTCCTCGAGGTGGCTA		93997965:93998244	279
2AS50L43	GTGACAAACGTTTCTTTCTG		TGACACAGAATGCATAGGAA		97560241:97560468	227
2Acg3	GAAGACGCAAGAAGAAGAGA		GTCGCTGGACTTCTACTCAC		101137257:101137496	239
2A10211	CGAGTACTGTGTGGTGTCAG		GTGATTGGCTGATAAGAAGG		117664905:117665068	163
2AS10038	ATATTAAGAGCGGGAATACG		GGCCGTAATTTTACATCAGT		104977687:104977919	232
2AS10013	ACGCTCACGAAGAAAATTAC		ACTTGCCCTTTTCTCTGATT		149240788:149241025	237
2AS10022	GAAGTGAACAAAAGGCACAT		TGTGCTCAATCAAGTGAGAG		131710960:131711171	211
2AS10050	TTACTTTGGTCTTCCCAATG		AGTAACCACATTTGCATTCC		119094127:119094358	231
2ASindel29	GTACGGTACGGGAGAGAGAG		GCCTTGCCTACTCAAGTACA		62300316:62300509	193
2ASindel30	CCACCATTGGTTCATTACAC		ATGTATGCAGGCAGTTTGAG		62307885:62308054	169
2ASindel31	CTAGAGATACCGTGATATTGTAGGA		GTATTGCAGCTGGTCGTG		62376056:62376276	220
2ASindel34	CCTCTCAGGTTGTGACAAGT		GGTAAAGAGGGTGCTTCAGT		63831860:63832054	194
2ASindel37	TCTTTCCCTTCCTCTCAAAC		ATACGCCTCCACTCATACG		64115526:64115740	214
Cx10900F	AGACCTGCTGAAGTTTGTCA		TGACGGTGTTATCCAGTCTT		62360073:62361349	1276
clone110800F	GCAAAACAAATCACAAGAGG		AGCCCATTTCTCTTAGCTGT		62314857:62320426	5569
2ASmiss39	cagtaatgatccctgcttggA		cagcggcctctcctcctC		65683200:65683249	49
	cagtaatgatccctgcttggC
2ASmiss83	atgttttctcctccccggA		agtcttcgtcatccgcgtaG		68813145:68813276	131
	atgttttctcctccccggT
2ASstop3	aggcagtggaggatgaagtaA		cctcaacagcacatcaacataacC		70183176:70183127	49
	aggcagtggaggatgaagtaG

## Sheet: Table S2
Table. S2 Screened polymorphic SNPs on Chromosome 2A between resistant pool and susceptible pool.
Affy Snp ID	Probeset ID	Resistant pool	Susceptible pool	Physical position
Affx-88479356	AX-112286460	C/C	T/C	29589509
Affx-111226859	AX-110580921	G/G	---	32816987
Affx-92809001	AX-94998685	C/C	T/C	41232195
Affx-110387874	AX-110056515	T/T	T/C	41243276
Affx-111639735	AX-109958524	T/T	T/C	41270139
Affx-110152886	AX-110916368	A/A	A/C	41461531
Affx-110312696	AX-109003051	C/C	T/C	43289051
Affx-109270813	AX-109470566	T/T	---	46323369
Affx-110175284	AX-110689433	C/G	---	47002068
Affx-111126244	AX-176642523	A/G	---	47151149
Affx-111078271	AX-111183755	G/G	T/G	62300671
Affx-110638112	AX-176657125	T/T	C/C	67098335
Affx-92469809	AX-94737955	C/C	T/C	69325533
Affx-88605291	AX-110549142	A/A	A/G	69325758
Affx-88496475	AX-176645371	T/T	T/G	70982259
Affx-108932942	AX-110457608	C/C	T/C	71050951
Affx-111496393	AX-109501313	C/C	---	71106087
Affx-110696630	AX-110988056	G/G	T/G	71107811
Affx-110006466	AX-110127392	G/G	A/G	71119182
Affx-111447840	AX-110979159	C/C	T/C	71139554
Affx-111719707	AX-111673388	G/G	A/G	71331270
Affx-110425080	AX-109458173	G/G	C/G	71331330
Affx-108944054	AX-111741806	C/C	T/C	71331980
Affx-111002168	AX-110045358	G/G	A/G	71341137
Affx-109864015	AX-110563221	C/C	T/C	71346290
Affx-109935257	AX-110626211	C/C	T/C	71346379
Affx-110927512	AX-111066098	C/C	C/G	71354863
Affx-88512433	AX-109872156	C/C	C/G	71354930
Affx-110271937	AX-176640061	G/G	A/G	71363924
Affx-109066032	AX-111601526	G/G	A/G	71364224
Affx-109867233	AX-109867877	G/G	T/G	71382389
Affx-109432923	AX-109389944	G/G	A/G	74141653
Affx-92158208	AX-94470009	T/T	T/G	74164506
Affx-88704518	AX-109554039	A/A	A/G	74164838
Affx-110909170	AX-110998568	C/C	T/C	74165479
Affx-88705130	AX-110906581	T/T	T/C	74165546
Affx-111758144	AX-109311305	A/A	---	74365600
Affx-111297236	AX-109920860	A/A	A/G	74532941
Affx-110904021	AX-176651765	A/A	A/C	74553663
Affx-110959879	AX-109346334	C/C	T/C	74585998
Affx-110430076	AX-108804940	G/G	---	74651073
Affx-111881850	AX-111256945	G/G	A/G	74758280
Affx-111598779	AX-108755625	T/T	T/C	74758609
Affx-88384533	AX-108932058	G/G	C/G	74767090
Affx-111069319	AX-109381303	C/C	T/C	74770319
Affx-88521083	AX-95682409	C/C	T/C	74789582
Affx-110317687	AX-109836780	A/A	A/C	74794602
Affx-111125404	AX-110714645	A/A	A/G	74843121
Affx-111966117	AX-108810702	C/C	T/C	74866886
Affx-109052948	AX-110519262	A/A	A/G	74867130
Affx-111654146	AX-111508803	C/C	---	74879076
Affx-109529367	AX-109433969	G/G	C/G	74955977
Affx-109992066	AX-109035655	T/T	T/C	74977371
Affx-110319154	AX-108922015	G/G	A/G	74979314
Affx-109899637	AX-110906446	A/A	A/T	75133055
Affx-108906305	AX-110401760	G/G	A/G	75143783
Affx-88465538	AX-176650214	C/C	C/G	75288338
Affx-111145504	AX-108805657	A/A	A/C	75290349
Affx-110547482	AX-110390914	C/C	T/C	75345329
Affx-109572736	AX-109451553	C/C	T/C	75380177
Affx-110126556	AX-111592010	T/T	T/G	75598889
Affx-88674681	AX-108864234	T/T	---	75599368
Affx-110270853	AX-111712013	A/A	A/G	75638972
Affx-111424264	AX-176646524	T/C	T/T	75648869
Affx-109223966	AX-111621158	G/G	T/G	75925115
Affx-109430757	AX-110596870	G/G	A/G	75929531
Affx-110833367	AX-109377834	C/C	A/C	76136345
Affx-109758718	AX-109988527	C/C	T/C	76341759
Affx-88476921	AX-109937905	G/G	T/G	76363944
Affx-111375576	AX-110601753	C/C	T/C	76499611
Affx-108996327	AX-110948101	C/C	C/G	76516657
Affx-110368686	AX-108947058	A/A	A/G	76524901
Affx-109143931	AX-109414409	A/A	A/T	76770764
Affx-110751459	AX-109873321	C/C	A/C	76897208
Affx-88503669	AX-109831537	G/G	A/G	76900922
Affx-110942603	AX-111476259	G/G	A/G	76902580
Affx-109455320	AX-111136053	C/C	T/C	76934024
Affx-109382209	AX-110201821	C/C	T/C	77111859
Affx-109022002	AX-109405417	A/A	A/G	77160174
Affx-111179153	AX-109847044	A/A	A/G	80520281
Affx-109062926	AX-109535441	C/C	C/G	82206557
Affx-92688042	AX-94870997	C/C	T/C	82350302
Affx-88784314	AX-108764359	G/G	A/G	82360040
Affx-108953390	AX-111176055	A/A	A/G	82960181
Affx-108891621	AX-109539904	C/C	T/C	82960257
Affx-108859526	AX-111565745	C/C	T/C	82976886
Affx-109799507	AX-109580596	A/A	A/G	83007446
Affx-109435095	AX-111586293	T/T	T/G	83640278
Affx-109407504	AX-109427573	G/G	C/G	83692427
Affx-112002649	AX-108819112	C/C	T/C	83778891
Affx-109200917	AX-111716643	G/G	A/G	83826666
Affx-111744584	AX-111611119	G/G	A/G	83829734
Affx-88352816	AX-111677559	C/C	T/C	83847873
Affx-109499818	AX-109943604	G/G	A/G	83847915
Affx-111359435	AX-109012023	A/A	A/G	83917402
Affx-110946564	AX-111738322	A/A	A/C	83917573
Affx-109528066	AX-109961431	T/T	T/G	84193841
Affx-111579462	AX-176639797	C/C	T/C	84234986
Affx-110680488	AX-108813587	T/T	T/C	84543649
Affx-111702709	AX-109415551	T/T	T/C	84589067
Affx-110212662	AX-176644812	T/T	T/G	84644948
Affx-110777709	AX-109044176	A/A	A/G	84753463
Affx-109106590	AX-110502258	A/A	A/G	84944793
Affx-109952935	AX-176645632	C/C	C/G	84949894
Affx-88754680	AX-111629093	A/G	G/G	86270242
Affx-88563025	AX-110479758	C/G	---	86907614
Affx-111972270	AX-110429122	C/C	T/C	87652915
Affx-109074889	AX-110588862	G/G	A/G	87665823
Affx-111896651	AX-111172518	C/C	T/C	87852788
Affx-111111821	AX-108735103	C/C	T/C	87855348
Affx-109547291	AX-109384423	G/G	A/G	87875656
Affx-111199035	AX-109577819	C/G	C/C	93338310
Affx-109498742	AX-111614861	A/G	A/A	93338424
Affx-109291575	AX-110991062	A/G	A/A	94203755
Affx-109960468	AX-176654687	A/G	---	94321020
Affx-108856680	AX-109477615	A/G	---	94322512
Affx-111260791	AX-111082859	A/C	C/C	95212250
Affx-110426855	AX-110634829	A/C	C/C	98121230
Affx-108906583	AX-111624387	C/G	---	98140308
Affx-111004717	AX-111520487	T/C	T/T	104052911
Affx-111318091	AX-176645165	G/G	A/G	104809929
Affx-111045547	AX-110574305	T/T	T/C	104867075
Affx-109707904	AX-108996615	A/A	A/G	104876660
Affx-111074355	AX-108761048	G/G	A/G	104924141
Affx-111655753	AX-109508374	C/C	T/C	104939340
Affx-111287084	AX-109553016	T/T	A/T	105030930
Affx-110468726	AX-109005154	G/G	A/G	105031630
Affx-88725892	AX-176641754	A/A	A/G	105032304
Affx-109871081	AX-111007716	C/C	A/C	105032718
Affx-109737769	AX-111530849	A/A	A/G	105047834
Affx-88587894	AX-109934849	C/C	A/C	105491134
Affx-109143737	AX-111719058	T/T	T/G	105491364
Affx-88491416	AX-176645804	T/T	T/C	105496243
Affx-88375182	AX-111506444	C/C	T/C	105519738
Affx-111816537	AX-108987171	C/C	T/C	105524263
Affx-110852361	AX-110637366	G/G	A/G	105632468
Affx-109393141	AX-176643243	C/C	C/G	105638188
Affx-111516043	AX-110465451	C/C	C/G	105709906
Affx-110916723	AX-110036303	A/A	A/G	105714164
Affx-110242351	AX-111460267	G/G	A/G	105965862
Affx-110032660	AX-176641415	T/T	T/G	106654423
Affx-111181850	AX-111700083	C/C	T/C	106798487
Affx-110280539	AX-109374167	T/T	T/C	106803513
Affx-109857408	AX-111450837	T/T	T/C	106872000
Affx-110563792	AX-108918440	T/T	T/C	107181872
Affx-111676772	AX-176644724	A/A	A/G	107185449
Affx-88649021	AX-109371816	C/C	T/C	107385098
Affx-110856968	AX-111050785	T/T	T/C	107389365
Affx-110693464	AX-108963524	C/C	T/C	107404289
Affx-111576302	AX-108886054	T/T	T/C	107940253
Affx-109910161	AX-110512183	G/G	C/G	108013674
Affx-109408405	AX-110574290	G/G	A/G	108022803
Affx-110869641	AX-109424239	G/G	A/G	108249820
Affx-111573265	AX-110540411	C/C	T/C	108250041
Affx-110979033	AX-110009579	G/G	C/G	108250490
Affx-110930359	AX-111104791	A/A	A/G	108261132
Affx-110766949	AX-111699051	A/A	A/G	108261184
Affx-111650040	AX-108927609	G/G	A/G	114867378
Affx-109615436	AX-108894574	G/G	C/G	115004102
Affx-109159350	AX-111590564	A/A	A/G	115111611
Affx-109539903	AX-176643495	C/C	T/C	115137322
Affx-110233265	AX-110557932	A/A	A/C	115139291
Affx-88715729	AX-86174576	G/G	A/G	115140253
Affx-110443874	AX-110390878	A/A	A/G	115412166
Affx-109057299	AX-110558015	A/A	A/G	115437306
Affx-110849007	AX-111476884	G/G	A/G	115440851
Affx-88805181	AX-109370466	G/G	A/G	115450110
Affx-110102976	AX-110651741	G/G	A/G	115714343
Affx-109037841	AX-109451654	A/A	A/G	115749506
Affx-111719195	AX-109943213	A/A	A/G	115751437
Affx-109513446	AX-110938779	G/G	A/G	118231574
Affx-109815426	AX-111286940	A/A	A/G	118312520
Affx-109811059	AX-111764451	T/T	T/C	118420206
Affx-109572767	AX-176646425	G/G	C/G	121221162
Affx-109759873	AX-111635700	C/C	T/C	122005612
Affx-110555311	AX-110966735	C/C	T/C	122015232
Affx-109139209	AX-110019689	G/G	A/G	124421945
Affx-109733578	AX-110921635	C/C	C/G	125607419
Affx-108927831	AX-111566257	C/C	T/C	126864122
Affx-111150366	AX-108889859	G/G	A/G	127403648
Affx-109195140	AX-108942101	G/G	A/G	131232866
Affx-110287152	AX-111522539	C/C	T/C	131907890
Affx-109985674	AX-108889615	G/G	A/G	133978220
Affx-110560911	AX-109437858	G/G	A/G	135210572
Affx-110060896	AX-108863603	G/G	A/G	135448780
Affx-88740406	AX-110146725	G/G	A/G	135892227
Affx-111328368	AX-111623427	G/G	A/G	136042643
Affx-88448114	AX-110050768	T/T	T/C	136162447
Affx-111522954	AX-111474148	G/G	A/G	136168037
Affx-111077402	AX-109537533	C/C	T/C	136635168
Affx-109966213	AX-111598212	G/G	A/G	136639996
Affx-110054916	AX-176654345	G/G	A/G	136734103
Affx-109361137	AX-109296746	C/C	T/C	136750208
Affx-111172862	AX-109975032	T/T	T/C	136750392
Affx-109572643	AX-110906567	G/G	A/G	136784116
Affx-110494872	AX-109434280	T/C	T/T	136855058
Affx-110954215	AX-176653970	A/A	---	136976209
Affx-111075803	AX-108780174	T/T	T/C	137277265
Affx-109220626	AX-110474940	A/A	A/T	137950771
Affx-88496506	AX-176657076	C/C	T/C	138133905
Affx-111348944	AX-109509768	C/C	T/C	138447705
Affx-109617052	AX-176657467	C/C	T/C	138448383
Affx-111705283	AX-108817032	G/G	A/G	138655604
Affx-111637139	AX-108950790	G/G	T/G	140630755
Affx-109183638	AX-111066910	A/A	A/G	141283511
Affx-111740503	AX-111134728	G/G	C/G	141537049
Affx-111542650	AX-111639409	C/C	A/C	142176388
Affx-110300825	AX-108873286	G/G	A/G	142658758
Affx-109304379	AX-110925568	G/G	A/G	142715335
Affx-110575079	AX-111775035	C/C	T/C	143035713
Affx-109746553	AX-110115519	T/T	T/C	143723993
Affx-110801735	AX-109997322	C/C	T/C	143738089
Affx-109990910	AX-109941791	G/G	C/G	143832653
Affx-88729814	AX-111079062	T/T	T/C	144268490
Affx-88365379	AX-109495041	G/G	A/G	144658876
Affx-110092906	AX-110961928	A/A	A/C	155167375
Affx-88345993	AX-110692324	T/C	T/T	165343751
Affx-110038816	AX-111507514	A/C	C/C	165842740
Affx-109870239	AX-110626836	T/C	T/T	165849711
Affx-109506497	AX-110103293	T/C	T/T	166065539
Affx-111617081	AX-176656833	---	A/A	200890364
Affx-111069774	AX-110944289	T/C	C/C	202224220
Affx-109986174	AX-111575710	T/C	T/T	202224309
Affx-108965994	AX-111570503	A/G	A/A	202345074
Affx-109602128	AX-109573114	T/C	T/T	202871736
Affx-110487597	AX-176646574	T/C	T/T	203259240
Affx-109925946	AX-110555924	T/C	T/T	352040466
Affx-110565961	AX-110587708	A/G	G/G	425358391
Affx-110053382	AX-109419757	A/G	A/A	505084094
Affx-110554125	AX-110728696	A/G	G/G	505844679
Affx-110537203	AX-109843157	A/G	G/G	506623981
Affx-109552063	AX-108826525	T/C	C/C	506629659
Affx-110430695	AX-111117255	A/G	G/G	507015958
Affx-88706667	AX-108727677	T/C	C/C	507031721
Affx-109222727	AX-111787449	T/C	C/C	507067511
Affx-88489247	AX-111474056	T/C	T/T	507072628
Affx-110898968	AX-108929984	T/C	C/C	507143516
Affx-88397439	AX-109984352	T/C	C/C	507377441
Affx-110486379	AX-108832751	T/C	C/C	507432206
Affx-111490778	AX-110466961	A/G	G/G	507601408
Affx-88368436	AX-111170138	A/G	A/A	507603218
Affx-109676688	AX-110406847	A/G	G/G	507704474
Affx-111891608	AX-108922077	A/C	A/A	507970164
Affx-108987921	AX-110615298	---	C/C	508074066
Affx-110088356	AX-176649460	A/G	G/G	508120837
Affx-110385004	AX-111768191	T/C	C/C	508929710
Affx-111279891	AX-110939408	A/G	G/G	509551196
Affx-110025822	AX-111646243	T/C	---	509552577
Affx-111998608	AX-110671457	T/C	C/C	509728023
Affx-111865851	AX-110529551	A/G	A/A	510051263
Affx-110081042	AX-111629051	T/G	G/G	510299701
Affx-88793331	AX-109948183	T/C	T/T	510426626
Affx-111191460	AX-110569109	A/G	G/G	510489853
Affx-111107378	AX-109041666	T/C	C/C	510994663
Affx-109020309	AX-108740342	T/C	T/T	515658910
Affx-109923731	AX-108960333	A/G	A/A	515659071
Affx-110462408	AX-109554718	C/G	C/C	515958998
Affx-111955582	AX-176650896	A/G	G/G	516019211
Affx-110662028	AX-109833855	T/C	C/C	516023492
Affx-109506537	AX-176654214	T/C	C/C	516107356
Affx-110941127	AX-111642199	A/G	G/G	516110278
Affx-88348954	AX-158572653	A/C	A/A	516111240
Affx-111368321	AX-111176269	T/C	C/C	516114761
Affx-111733905	AX-110426901	A/G	A/A	516293774
Affx-111416219	AX-111653074	A/G	G/G	516433575
Affx-110664750	AX-109548035	T/C	C/C	516702974
Affx-111542235	AX-110669034	G/G	A/G	517403686
Affx-111523131	AX-109967083	A/T	A/A	517788595
Affx-111949442	AX-111213036	T/C	T/T	517924168
Affx-109211213	AX-109991577	---	A/A	519253232
Affx-111523152	AX-110642527	A/G	A/A	519400214
Affx-110210747	AX-111492764	T/C	T/T	520757918
Affx-109441050	AX-110674958	A/G	A/A	521384680
Affx-110972849	AX-109385453	T/C	T/T	522380339
Affx-109354953	AX-110168957	A/G	G/G	522434810
Affx-111560831	AX-109312538	T/C	T/T	523640570
Affx-109630648	AX-109477723	A/C	---	523797647
Affx-88751135	AX-176654909	A/G	G/G	523872676
Affx-111936538	AX-109278233	T/C	T/T	524149046
Affx-111816772	AX-111657143	A/G	A/A	524338126
Affx-110711762	AX-176653603	A/G	G/G	526296842
Affx-88699855	AX-109541868	A/C	A/A	526738251
Affx-110398122	AX-111659193	A/G	A/A	531132578
Affx-110028382	AX-110043139	T/T	A/T	535417755
Affx-88710623	AX-109966539	---	A/A	535802446
Affx-110371935	AX-108905680	C/C	T/C	537420284
Affx-110916733	AX-176656745	C/C	---	554428621
Affx-109718594	AX-111160813	A/A	A/C	554450328
Affx-109643477	AX-110690958	G/G	C/G	554537807
Affx-109741146	AX-109370247	C/C	T/C	554581706
Affx-108898902	AX-109456438	T/T	T/C	554582895
Affx-88390210	AX-110398179	G/G	C/G	554825017
Affx-110962204	AX-109396515	T/T	T/C	554825751
Affx-111920222	AX-109934802	C/C	T/C	554827069
Affx-88437165	AX-111054529	A/A	A/G	555397291
Affx-88698547	AX-176646465	G/G	T/G	555398673
Affx-111871940	AX-110130256	T/T	T/C	555411931
Affx-109240270	AX-111012431	C/C	T/C	555412358
Affx-109191510	AX-176650924	A/A	A/G	555431591
Affx-109264106	AX-108763047	A/A	A/G	555479878
Affx-88615583	AX-110411068	G/G	A/G	555496127
Affx-111802490	AX-111236074	G/G	A/G	555807827
Affx-109738742	AX-110176236	G/G	A/G	555921589
Affx-111554264	AX-110596264	A/A	A/G	556506647
Affx-109807669	AX-111046657	G/G	C/G	556512255
Affx-109869101	AX-111623846	C/C	T/C	556949951
Affx-110104820	AX-111659440	T/T	T/C	556953684
Affx-111255167	AX-111134858	C/C	T/C	556969276
Affx-109787385	AX-176654176	A/A	A/G	571447389
Affx-110474738	AX-109893744	T/G	T/T	585816854
Affx-111340087	AX-110983767	T/C	C/C	585929608
Affx-109891280	AX-176653557	T/G	---	585985965
Affx-110733308	AX-109509566	A/G	G/G	586066224
Affx-111817014	AX-109461236	T/G	G/G	586379676
Affx-88350315	AX-110652438	A/G	G/G	586450230
Affx-111935669	AX-111611892	T/C	C/C	586453633
Affx-88726611	AX-94773545	A/C	C/C	586456968
Affx-110277357	AX-111640378	T/C	C/C	586458598
Affx-110763794	AX-111128846	T/G	T/T	586890199
Affx-111923106	AX-110008222	T/G	G/G	586891953
Affx-111397772	AX-110024874	A/G	A/A	587364336
Affx-88356330	AX-111686860	T/C	C/C	594581705
Affx-110547242	AX-109285988	C/C	T/C	703112193
Affx-109146824	AX-176654855	C/C	A/C	703668647
Affx-110998571	AX-110517750	---	G/G	703865535
Affx-111099253	AX-109333074	A/A	A/G	704735865
Affx-110458857	AX-108945500	G/G	T/G	704769249
Affx-88393820	AX-111603744	G/G	A/G	704780860
Affx-88434331	AX-109419882	C/C	T/C	705068711
Affx-110811306	AX-109411394	T/G	G/G	705879728
Affx-110043416	AX-109960597	T/C	C/C	705881127
Affx-111175862	AX-111730210	C/C	T/C	706212022
Affx-110781095	AX-109524241	G/G	T/G	708191065
Affx-88550081	AX-111019677	A/A	A/C	709155971
Affx-109534082	AX-111676535	---	A/G	709190895
Affx-109443232	AX-111131168	C/C	T/C	709587223
Affx-92654875	AX-94521778	C/C	T/C	709837518
Affx-88716610	AX-89683854	A/A	A/G	711467491
Affx-109248928	AX-111473982	C/C	A/C	711551339
Affx-111515827	AX-109392991	A/G	G/G	711875898
Affx-109971111	AX-111076301	C/C	T/C	711960953
Affx-109915794	AX-109511535	A/G	G/G	712057596
Affx-110552277	AX-108974175	T/C	---	712306651
Affx-110036250	AX-109007502	G/G	A/G	712572911
Affx-92949389	AX-111469183	C/C	T/C	715301134
Affx-110848513	AX-110102633	C/G	C/C	716491727
Affx-109026946	AX-111682045	T/C	T/T	717558296
Affx-109707376	AX-109344129	A/G	A/A	717803976
Affx-109217060	AX-109958905	A/G	---	717884502
Affx-92798339	AX-94433820	T/C	C/C	718885461
Affx-109642867	AX-108777425	T/C	T/T	726971223
Affx-111898696	AX-111160521	A/G	A/A	727181412
Affx-109447615	AX-108923021	T/C	T/T	727190555
Affx-111548364	AX-108838121	A/G	---	727614295
Affx-111854422	AX-108809334	A/C	C/C	727641855
Affx-110041483	AX-110967211	---	C/C	727667756
Affx-111302204	AX-111064107	T/C	C/C	728020754
Affx-111019639	AX-111625107	T/C	C/C	728702106
Affx-110398622	AX-110027565	A/C	A/A	729063733
Affx-109250963	AX-111068006	T/T	T/C	733558878
Affx-110010159	AX-111459119	C/C	T/C	733581044
Affx-110416310	AX-111085255	---	A/C	733622090
Affx-109819434	AX-110039629	G/G	C/G	733628038
Affx-88378073	AX-109389651	G/G	A/G	733629330
Affx-88361542	AX-109991428	G/G	A/G	733632666
Affx-110497493	AX-108838236	G/G	A/G	733678536
Affx-109613278	AX-111674097	T/T	A/T	733718037
Affx-111484179	AX-110049241	G/G	A/G	733799262
Affx-109096148	AX-111084417	T/T	T/C	733817399
Affx-88796406	AX-111450108	A/T	---	734353576
Affx-110535923	AX-109636970	A/A	A/C	734509065
Affx-110782813	AX-111454454	T/T	T/C	735343301
Affx-109013815	AX-111627545	C/G	---	735715748
Affx-109111695	AX-176655077	C/C	C/G	744334391
Affx-109189396	AX-110442826	G/G	C/G	744490701
Affx-110892140	AX-109352507	T/T	T/C	744528218
Affx-109347788	AX-111568281	A/A	A/G	744528731
Affx-109508025	AX-110957503	C/C	C/G	744701038
Affx-110163073	AX-110692318	C/C	T/C	744754960
Affx-108941516	AX-110538172	G/G	A/G	744799528
Affx-111948102	AX-110656416	C/C	T/C	744818583
Affx-111126664	AX-176645857	T/T	T/C	747276028
Affx-88515857	AX-176642501	T/C	C/C	748503000
Affx-111371563	AX-110092965	G/G	A/G	749449920
Affx-110938437	AX-110419855	T/T	T/G	749450458
Affx-110138324	AX-176655275	T/C	T/T	749836225
Affx-109196188	AX-176645777	G/G	A/G	750413671
Affx-109007837	AX-110519021	A/G	G/G	751388490
Affx-88351139	AX-89320216	C/G	G/G	752920135
Affx-109013306	AX-109829916	A/G	A/A	753112894
Affx-109702942	AX-86175806	T/C	---	755929698
Affx-88764208	AX-111044203	T/T	T/C	758107573
Affx-109544960	AX-110087260	A/G	---	758949003

## Sheet: Table S3
Table. S3 Sixty-seven recombinants including fourteen categories were screened between markers 2AS50L14 and 2AS50L6.
Recombinant	Phenotype	2AS50L14	indel29	indel30	indel31	indel34	indel37	missence39	missence83	stop3	2AS50L6
	Physical position	61288040	62300316	62307885	62376056	63831860	64115526	65683200	68813145	70183176	70278810
15	S	B	B	H	H	H	H	H	H	H	H
41	S	H	H	H	H	H	H	H	H	H	B
45	S	H	H	H	H	H	H	H	H	H	B
51	R	B	B	B	B	B	B	H	H	H	H
72	S	B	H	H	H	H	H	H	H	H	H
87	R	H	B	B	B	B	B	B	B	B	B
96	R	H	H	B	B	B	B	B	B	B	B
111	S	B	H	H	H	H	H	H	H	H	H
143	R	H	H	H	B	B	B	B	B	B	B
174	S	H	H	H	B	B	B	B	B	B	B
192	R	B	B	B	B	B	B	B	B	B	H
215	S	H	H	H	H	H	H	H	H	H	B
237	S	H	H	H	H	H	H	H	H	H	B
276	S	H	H	H	H	H	H	H	H	B	B
292	S	H	H	H	H	H	H	H	H	B	B
310	R	B	B	B	B	B	B	B	B	B	H
324	R	B	B	B	B	H	H	H	H	H	H
328	R	B	B	B	B	B	B	B	B	H	H
444	S	H	H	H	H	H	H	H	H	B	B
454	S	B	H	H	H	H	H	H	H	H	H
460	S	B	H	H	H	H	H	H	H	H	H
466	R	B	B	B	B	H	H	H	H	H	H
475	R	H	B	B	B	B	B	B	B	B	B
556	S	H	H	H	B	B	B	B	B	B	B
635	S	B	B	H	H	H	H	H	H	H	H
648	S	H	H	H	B	B	B	B	B	B	B
662	R	H	B	B	B	B	B	B	B	B	B
678	S	H	H	H	H	H	H	H	H	B	B
736	R	B	B	B	B	H	H	H	H	H	H
790	S	H	H	H	B	B	B	B	B	B	B
807	R	H	H	H	B	B	B	B	B	B	B
837	R	H	B	B	B	B	B	B	B	B	B
940	S	H	H	H	H	H	H	H	H	H	B
958	R	B	B	B	B	H	H	H	H	H	H
1033	S	B	B	B	H	H	H	H	H	H	H
1047	R	H	B	B	B	B	B	B	B	B	B
1122	S	H	H	H	B	B	B	B	B	B	B
1156	S	H	H	H	H	H	H	H	B	B	B
1173	S	H	H	H	H	H	H	H	H	B	B
1191	S	B	H	H	H	H	H	H	H	H	H
1207	R	B	B	B	B	B	B	B	B	B	H
1247	S	H	H	H	B	B	B	B	B	B	B
1262	R	B	B	B	B	B	B	B	B	B	H
1276	R	B	B	B	B	B	B	B	B	B	H
1314	S	H	H	H	H	H	H	H	H	H	B
1380	R	B	B	B	B	B	B	B	B	B	H
1398	R	B	B	B	B	B	B	B	H	H	H
1410	S	H	H	H	H	H	H	H	H	B	B
1615	S	B	H	H	H	H	H	H	H	H	H
1632	R	B	B	B	B	B	B	B	B	B	H
1633	S	H	H	H	H	H	H	H	H	H	B
1692	S	H	H	H	H	H	H	H	H	H	B
1725	R	B	B	B	B	B	B	B	B	B	H
1868	R	B	B	B	B	B	B	B	B	B	H
1873	S	H	H	H	H	H	H	H	H	H	B
1876	S	H	H	H	H	H	H	H	H	H	B
1879	S	H	H	H	H	H	H	H	H	H	B
1933	R	B	B	B	B	B	B	B	B	B	H
1948	S	H	H	H	H	H	H	H	H	H	B
1962	R	B	B	B	B	B	B	B	B	B	H
2075	S	H	H	H	H	H	H	H	H	H	B
2076	S	H	H	H	H	H	H	H	H	H	B
2080	S	H	H	H	H	H	H	H	H	H	B
2098	S	H	H	H	H	H	H	H	H	B	B
2112	S	H	H	H	H	H	H	H	H	H	B
2173	R	H	B	B	B	B	B	B	B	B	B
2196	S	H	H	H	H	H	H	H	H	H	B

## Sheet: Table S4
Table. S4 Eight recombinants between InDel30 and InDel31, and determination of the candidate gene of SuLrOft by Cx10900 and Clone110800.
Recombinant	Phenotype	2AS50L14	indel29	indel30	Clone110800	Cx10900	indel31	indel34	indel37	missence39	missence83	stop3	2AS50L6
	Physical position	61288040	62300316	62307885	62314857	62360073	62376056	63831860	64115526	65683200	68813145	70183176	70278810
143	R	H	H	H	B	B	B	B	B	B	B	B	B
174	S	H	H	H	H	B	B	B	B	B	B	B	B
556	S	H	H	H	H	B	B	B	B	B	B	B	B
648	S	H	H	H	H	B	B	B	B	B	B	B	B
790	S	H	H	H	H	B	B	B	B	B	B	B	B
807	R	H	H	H	B	B	B	B	B	B	B	B	B
1033	S	B	B	B	H	H	H	H	H	H	H	H	H
1122	S	H	H	H	H	B	B	B	B	B	B	B	B

## Sheet: Table S5
Table. S5 The sequence variation genes between Shi4185 and ND4503 annotated in IWGSC RefSeq v1.0 flanked by markers InDel29 and InDel34 based on re-sequencing data.
Gene ID	Location	Strand	Description	Variation type
TraesCS2A02G110800	chr2A:62314391-62320388	-	Putative disease resistance RPP13-like protein 1	missense, synonymous, frameshift, conservative inframe insertion, splice region
TraesCS2A02G110900	chr2A:62355831-62361194	-	Putative disease resistance protein RGA4	3 prime UTR, synonymous, missense, frameshift, stop gained, intron, upstream gene variant
TraesCS2A02G111000	chr2A:62368982-62371951	-	NA	3 prime UTR, 5 prime UTR,
TraesCS2A02G111200	chr2A:62382739-62389962	-	F-box/kelch-repeat protein SKIP6	intron
TraesCS2A02G111600	chr2A:63133039-63136275	+	Serine/arginine-rich splicing factor SR30	downstream gene variant, 3 prime UTR
TraesCS2A02G112200	chr2A:63323326-63356645	+	Uncharacterized protein At4g17910	intron, missense
TraesCS2A02G112500	chr2A:63606214-63607374	-	NA	5 prime UTR
TraesCS2A02G112900	chr2A:63798734-63803485	-	Ubiquitin-like-specific protease 1A	downstream gene, 3 prime UTR
TraesCS2A02G113100	chr2A:63824572-63826947	+	Ribosome biogenesis protein NSA2 homolog	3 prime UTR
